# Supplementary material for: Assembly of a Benthic Microbial Community in a Eutrophic Bay with a Long History of Oyster Culturing
Source: Microorganisms. 2021 Sep 24;9(10):2019. doi: 10.3390/microorganisms9102019 (PMC8536970; doi:10.3390/microorganisms9102019)
Supplement: Supplementary file 1 [file microorganisms-09-02019-s001.zip]

Archive with 1 entries (1 files):
- microorganisms-1386570-supplementary.pdf
